# Supplementary material for: Chromatin topology reorganization and transcription repression by PML-RARα in acute promyeloid leukemia
Source: Genome Biol. 2020 May 11;21:110. doi: 10.1186/s13059-020-02030-2 (PMC7212609; doi:10.1186/s13059-020-02030-2)
Supplement: Supplementary file 4 — Additional file 4:Table S4. Differential expression of genes (267) affected by PML-RARα in PR9 cells. [file 13059_2020_2030_MOESM4_ESM.xlsx]

## Sheet: Query1
Gene_ID	Gene_Name	PR9_ctrl	PR9_Zn4h	PR9_Zn6h	PR9_Zn12h	PR9_Zn24h	Zn4h_RA24h	Zn4h_RA48h	ctrl_vs_4h_log2FoldChange	ctrl_vs_4h_pval	ctrl_vs_6h_log2FoldChange	ctrl_vs_6h_pval	ctrl_vs_12h_log2FoldChange	ctrl_vs_12h_pval	ctrl_vs_24h_log2FoldChange	ctrl_vs_24h_pval	4h_vs_RA24h_log2FoldChange	4h_vs_RA24h_pval	4h_vs_RA48h_log2FoldChange	4h_vs_RA48h_pval
ENSG00000001036.8	FUCA2	21.9676	21.077	19.2216	19.7181	15.9355	33.6342	34.5947	-0.0172859	0.986855	-0.140914	0.889385	0.0128865	0.98921	-0.278192	0.78376	0.888838	0.40297	1.05357	0.343895
ENSG00000005483.14	MLL5	27.936	30.7996	21.9471	22.5713	31.1625	29.1379	37.9013	0.191996	0.848541	-0.00596353	0.995486	0.0985086	0.921921	0.220206	0.826838	0.166441	0.866733	0.585262	0.583961
ENSG00000005810.12	MYCBP2	82.4797	85.9521	85.7903	125.097	123.029	59.3541	63.7436	0.16482	0.869267	0.0902984	0.928136	0.851494	0.404562	0.822555	0.414936	-0.379612	0.728489	-0.24098	0.854142
ENSG00000006194.6	ZNF263	14.9747	18.9503	14.153	10.1594	8.53301	6.65979	7.58287	0.0676811	0.947064	-0.201047	0.842773	-0.454446	0.660291	-0.599753	0.555306	-0.867409	0.42536	-0.594027	0.620376
ENSG00000007944.10	MYLIP	7.56737	7.16513	5.96208	4.57241	5.74549	8.62988	13.2479	-0.0367636	0.972084	-0.23671	0.816461	-0.525043	0.613605	-0.236536	0.817053	0.446092	0.671401	1.17698	0.296126
ENSG00000009413.11	REV3L	14.7968	15.5683	14.7408	16.8502	15.6911	17.9728	12.5037	0.0586014	0.953549	-0.0250375	0.980229	0.298674	0.768413	0.0575948	0.954376	-0.145887	0.900017	-0.159916	0.912176
ENSG00000012061.11	ERCC1	33.4284	29.3246	30.6936	28.2033	25.7656	24.4462	11.99	-0.0739271	0.942535	0.111757	0.912783	-0.0622995	0.953961	-0.210773	0.836321	0.111098	0.909425	-0.412436	0.74079
ENSG00000021355.8	SERPINB1	208.224	277.02	194.279	162.405	265.636	246.445	247.139	0.430632	0.667926	0.014727	0.988355	-0.0922384	0.929263	0.36928	0.713242	0.389298	0.705658	0.325132	0.748494
ENSG00000034510.4	TMSB10	4263.92	4357.75	4331.04	3930.46	4737.4	4652.74	8783.71	0.0645582	0.948579	0.137532	0.890706	0.0223872	0.981066	0.326421	0.744907	0.280387	0.782644	1.37858	0.218596
ENSG00000043143.15	PHF15	12.8672	15.1668	12.6788	10.9766	13.927	17.688	19.301	0.144555	0.886027	-0.137679	0.891442	-0.128567	0.901641	0.0131658	0.989859	0.389318	0.706991	0.459626	0.662252
ENSG00000065883.10	CDK13	48.4462	37.985	33.0072	25.8057	24.8081	27.0295	32.0356	-0.221619	0.825167	-0.345359	0.730739	-0.515837	0.614404	-0.8165	0.419076	-0.3077	0.780573	-0.0891706	0.962379
ENSG00000069493.9	CLEC2D	14.2149	16.8797	17.4168	16.6882	22.2649	13.7667	10.7398	0.236976	0.815677	0.372162	0.713966	0.538641	0.600755	0.983903	0.33616	0.486273	0.643502	0.054207	0.937738
ENSG00000075426.7	FOSL2	8.07636	7.70929	18.6645	24.5752	29.6594	7.14254	9.70021	0.106814	0.915702	0.977295	0.334829	1.82671	0.0814377	2.02512	0.0521139	0.0236841	0.973594	-0.0163495	1
ENSG00000078177.9	N4BP2	3.94923	8.11718	4.88929	6.18747	9.34698	11.6774	9.39056	1.01235	0.318898	0.374893	0.710083	0.935418	0.363034	1.33355	0.192785	0.792548	0.452929	0.556504	0.601996
ENSG00000084234.11	APLP2	289.318	332.957	329.135	266.992	293.038	1063.9	1435.61	0.201442	0.84056	0.196441	0.844437	0.00895661	0.991618	0.18273	0.85537	2.00004	0.0658417	2.57629	0.0269811
ENSG00000090339.4	ICAM1	16.7215	13.9718	10.3254	6.9617	5.15736	38.9947	33.9107	-0.189118	0.851866	-0.686931	0.498114	-1.09626	0.290812	-1.74609	0.093103	1.74097	0.109264	1.64904	0.148201
ENSG00000096060.9	FKBP5	28.4373	48.4005	47.7645	40.0036	50.2445	27.3134	16.7667	0.771775	0.444184	0.744134	0.460412	0.656197	0.520164	0.925849	0.360542	-0.541995	0.617524	-1.05858	0.356791
ENSG00000099622.9	CIRBP	47.7554	66.1853	80.0329	58.5055	55.3978	43.9766	42.3126	0.388844	0.699503	0.697853	0.489557	0.540263	0.596791	0.528854	0.600489	0.243851	0.810261	0.0475121	0.941176
ENSG00000099624.3	ATP5D	13.2615	16.365	18.7307	17.3011	9.03857	9.04196	11.31	0.253123	0.809618	0.543182	0.603367	0.481082	0.650001	-0.44371	0.673342	-0.544622	0.632912	-0.154585	0.924672
ENSG00000099817.7	POLR2E	35.6554	47.9504	49.6688	42.0336	45.0104	24.566	25.8773	0.379995	0.707318	0.645867	0.524007	0.365139	0.721314	0.513672	0.612538	-0.502844	0.646685	-0.444086	0.717462
ENSG00000099860.4	GADD45B	10.6878	8.90578	9.11379	8.1821	7.59826	15.4025	28.8005	-0.344245	0.734282	-0.227191	0.82298	-0.299779	0.772821	-0.396878	0.696103	0.986442	0.355265	2.06752	0.0735867
ENSG00000101464.6	PIGU	19.9753	20.4148	24.5993	24.7879	24.0969	17.266	12.3263	-0.0221682	0.983197	0.153048	0.880371	0.287911	0.778918	0.324959	0.749209	-0.0415886	0.979398	-0.260307	0.844423
ENSG00000101577.5	LPIN2	8.49869	6.73225	5.62338	5.28971	5.6989	7.24201	7.03053	-0.283465	0.778517	-0.493581	0.624619	-0.569171	0.579957	-0.356555	0.724055	0.219733	0.828116	0.256774	0.79597
ENSG00000102977.8	ACD	4.50477	5.15657	6.22448	6.12008	6.58542	3.66817	4.13774	0.290618	0.77963	0.554208	0.592542	0.633606	0.546453	0.707192	0.495785	-0.277239	0.811325	0.0662887	0.932084
ENSG00000103495.9	MAZ	33.4545	38.7836	49.997	35.1614	35.4871	22.2734	19.777	0.194496	0.848197	0.640267	0.528613	0.221543	0.828788	0.286477	0.778083	-0.497317	0.651623	-0.475483	0.69794
ENSG00000103653.12	CSK	61.5489	57.9755	66.0442	42.0189	44.3326	50.9771	76.5004	-0.111326	0.912171	0.0600292	0.952675	-0.375157	0.715417	-0.509898	0.613998	0.0725349	0.936935	0.782912	0.473181
ENSG00000103657.9	HERC1	53.26	40.4642	41.6768	47.4919	65.5478	66.9612	56.4883	-0.289253	0.772973	-0.577728	0.565289	0.00125724	0.997707	0.175092	0.861482	0.894408	0.396676	0.865926	0.428124
ENSG00000104221.8	BRF2	14.2834	13.4644	12.0562	8.34278	11.1293	7.52355	8.33718	0.336159	0.756418	0.111305	0.920576	-0.648041	0.559477	-0.737749	0.498222	-0.897877	0.442774	-0.473159	0.724651
ENSG00000104903.4	LYL1	43.1052	29.6661	18.386	20.3195	10.2513	14.9834	10.1028	-0.498662	0.622981	-1.06072	0.299425	-0.978287	0.345836	-1.74648	0.0936485	-0.571319	0.602288	-0.983539	0.399233
ENSG00000105991.7	HOXA1	3.35813	3.01873	4.16863	3.69385	3.98721	12.3418	15.7249	-0.125234	0.904678	0.458323	0.655288	0.301258	0.772478	0.429862	0.676128	2.24772	0.0439069	2.73392	0.0217344
ENSG00000106009.11	BRAT1	5.78187	5.16981	5.2205	4.66982	4.37078	4.96201	6.44332	-0.319777	0.754098	-0.225693	0.825142	-0.141838	0.893199	-0.234917	0.81854	0.618959	0.560367	1.34269	0.237685
ENSG00000107099.10	DOCK8	39.4489	40.3177	36.3884	43.0362	44.8521	42.3159	41.9543	-0.0312122	0.975269	-0.1434	0.886336	0.167654	0.867992	0.243297	0.808643	0.61752	0.554814	0.578307	0.587504
ENSG00000108064.6	TFAM	41.7712	68.1615	67.8399	61.9862	65.6406	37.3724	23.23	0.370519	0.712413	0.364796	0.7166	0.609594	0.550165	0.521069	0.605118	-0.454132	0.677279	-0.739213	0.527409
ENSG00000108861.4	DUSP3	21.1482	17.8964	13.9005	11.4387	14.8356	9.65432	12.5588	-0.246392	0.806687	-0.510336	0.612677	-0.631322	0.539048	-0.326084	0.74655	-0.702304	0.517079	-0.215916	0.873197
ENSG00000109046.10	WSB1	72.6792	54.667	52.4845	43.6046	51.3683	131.198	139.392	-0.412121	0.681407	-0.479916	0.632709	-0.527677	0.606186	-0.196035	0.845325	1.77312	0.101093	1.94889	0.0885971
ENSG00000109062.5	SLC9A3R1	133.729	94.4939	101.129	88.9667	67.55	79.8993	89.0402	-0.399523	0.691809	-0.265652	0.79196	-0.292312	0.776485	-0.802071	0.428913	0.216285	0.830552	0.490236	0.643008
ENSG00000109065.7	NAT9	31.3413	22.7242	16.7896	14.8162	16.6947	9.27198	10.5428	-0.559472	0.584621	-0.703096	0.492632	-0.892737	0.393245	-0.742247	0.469995	-0.777121	0.481204	-0.165376	0.912663
ENSG00000109066.9	TMEM104	14.0464	10.2351	13.4004	7.90635	9.89515	13.4987	16.6059	-0.503877	0.619027	-0.519102	0.608434	-0.773673	0.454449	-1.09997	0.282673	0.742683	0.483444	0.866334	0.43227
ENSG00000109689.10	STIM2	23.1014	29.4862	38.1257	37.3416	28.8236	24.5084	21.7842	0.381109	0.705769	0.78412	0.438789	1.02045	0.322219	0.575777	0.569449	0.0425296	0.959539	0.10803	0.898978
ENSG00000110066.10	SUV420H1	22.3507	26.566	22.1294	17.4009	14.8742	14.2538	16.2425	0.277139	0.783216	-0.091583	0.927713	-0.149249	0.885572	-0.446537	0.658482	-0.554991	0.610259	-0.3285	0.794506
ENSG00000110367.6	DDX6	46.3671	65.9854	42.6489	34.7365	35.083	46.9916	70.9655	0.533014	0.595909	-0.0775238	0.938456	-0.284376	0.781582	-0.218329	0.828085	-0.318358	0.772798	0.456508	0.662821
ENSG00000110422.7	HIPK3	16.5843	23.6137	23.767	17.9493	14.9924	18.0668	22.9439	0.616632	0.540274	0.507587	0.61374	0.486513	0.632726	0.16252	0.871657	-0.029252	0.987482	0.337264	0.740775
ENSG00000110721.6	CHKA	86.4843	58.919	52.9951	45.2065	36.901	56.5766	49.7192	-0.446925	0.657215	-0.672828	0.504972	-0.673156	0.512331	-1.12074	0.271206	0.253756	0.803033	0.409917	0.693776
ENSG00000110876.8	SELPLG	77.3081	47.988	49.7788	49.142	66.5195	17.2047	17.4187	-0.636223	0.527801	-0.605052	0.547992	-0.449477	0.661123	-0.0999318	0.920993	-0.985056	0.360978	-0.865327	0.456052
ENSG00000111276.6	CDKN1B	24.6538	18.9873	25.1873	25.4102	32.3788	29.384	27.9836	-0.31667	0.753263	0.0486588	0.961664	0.247353	0.807656	0.537287	0.594686	0.834622	0.430029	0.948707	0.389793
ENSG00000111678.5	C12orf57	16.4541	16.7495	12.4009	11.1424	11.7336	14.6236	12.8782	0.0239053	0.984259	-0.334212	0.752122	-0.409323	0.705279	-0.346342	0.744113	-0.00549263	1	-0.00308651	1
ENSG00000111679.11	PTPN6	45.2112	44.1489	34.8183	32.2635	43.7013	57.486	49.173	-0.0264343	0.979372	-0.424783	0.673614	-0.433005	0.67386	0.0288889	0.977412	0.762782	0.469963	0.629873	0.558633
ENSG00000112290.8	WASF1	14.8869	12.6656	14.1479	15.3504	15.7105	7.70668	7.6743	-0.247203	0.807152	-0.187578	0.853095	0.172342	0.865738	0.321733	0.750863	-0.434986	0.693421	-0.159121	0.914685
ENSG00000112773.11	FAM46A	26.7766	37.5563	45.1649	52.3776	49.9259	23.9529	23.1097	0.540719	0.590548	0.836397	0.406934	1.15233	0.262565	1.04914	0.300818	-0.460127	0.672578	-0.389001	0.751495
ENSG00000113369.4	ARRDC3	13.7921	14.0173	13.7365	18.1832	28.2586	34.2304	36.0289	0.0445151	0.964964	-0.139836	0.889552	0.646672	0.526652	1.24197	0.223263	1.65057	0.126335	1.88488	0.0994905
ENSG00000114316.8	USP4	14.1508	13.6102	14.8539	13.1645	11.8534	14.4102	23.0416	0.145459	0.886207	0.140181	0.890304	0.0271987	0.978312	-0.214172	0.833329	-0.0519064	0.971583	0.975417	0.379965
ENSG00000114737.11	CISH	7.09157	6.47277	7.43573	5.26958	4.81777	6.8834	9.26206	-0.138384	0.892143	0.221372	0.827675	-0.0536052	0.960782	-0.151958	0.881852	0.498742	0.635803	0.906805	0.4139
ENSG00000114738.6	MAPKAPK3	49.4686	56.156	61.7182	58.8474	71.6779	45.2024	37.9263	0.176414	0.860737	0.325732	0.745944	0.434474	0.669571	0.516044	0.608791	0.0132482	0.981096	-0.0839697	0.966409
ENSG00000115232.9	ITGA4	52.8978	88.342	71.5764	100.222	114.339	77.6661	53.2598	0.715991	0.477018	0.461275	0.645893	1.13792	0.268376	1.23875	0.223585	0.216115	0.829691	-0.22321	0.866953
ENSG00000115310.13	RTN4	82.2195	125.68	124.645	122.273	121.583	100.488	101.884	0.607522	0.545901	0.589583	0.557669	0.686096	0.501269	0.577188	0.566583	-0.0829428	0.94702	0.010473	0.967046
ENSG00000115318.7	LOXL3	3.59723	4.4537	3.92732	3.5332	4.71923	2.30335	1.70808	-0.380993	0.715672	-0.116778	0.912218	-0.195342	0.856727	-0.071726	0.947002	0.384742	0.721455	0.118788	0.898212
ENSG00000115607.5	IL18RAP	26.84	35.4777	54.7893	80.7916	81.669	9.4665	2.13357	0.459498	0.647952	1.23079	0.226607	1.9896	0.0588395	1.8046	0.0812403	-1.93886	0.0748607	-4.6917	0.000125212
ENSG00000115738.5	ID2	109.55	68.5338	85.632	69.0832	82.9059	170.174	157.649	-0.513591	0.60982	-0.588982	0.558597	-0.299732	0.770365	-0.521148	0.605224	1.29405	0.226168	1.28712	0.250258
ENSG00000115956.9	PLEK	677.347	917.483	597.636	476.504	801.43	2251.61	1284.17	0.501868	0.616873	-0.0890551	0.929091	-0.31142	0.7608	0.395161	0.693794	1.45114	0.175325	0.804186	0.459383
ENSG00000116514.12	RNF19B	12.2826	13.0401	11.3	5.9831	6.25361	11.4941	12.5737	0.144279	0.88702	-0.0662964	0.948292	-0.886038	0.392873	-0.793001	0.43678	-0.000317821	1	0.297174	0.769912
ENSG00000117289.7	TXNIP	29.9841	20.2307	27.6846	32.7346	36.7085	68.3436	145.121	-0.500746	0.618691	0.0232843	0.981701	0.317455	0.754498	0.472539	0.638887	1.91783	0.0777047	3.15977	0.00775959
ENSG00000117602.6	RCAN3	28.5708	32.4947	38.378	30.1031	26.6	23.6975	24.2453	0.276612	0.783771	0.146307	0.884687	0.145852	0.885567	0.0103231	0.992153	-0.143239	0.902598	-0.0569228	0.985997
ENSG00000117640.13	FAM54B	33.7845	25.0596	23.8292	16.2405	23.3287	23.2795	24.7875	-0.410527	0.684265	-0.536075	0.595682	-0.643451	0.532144	-0.52102	0.606719	0.191591	0.848956	0.322615	0.751954
ENSG00000117713.13	ARID1A	10.1356	14.1646	15.292	9.5884	5.92189	6.36706	10.7314	0.597846	0.553097	0.760143	0.451565	0.289947	0.775345	-0.424612	0.673792	-0.913932	0.397022	-0.12585	0.936581
ENSG00000119669.3	IRF2BPL	2.02506	0.5522	1.28246	1.42022	1.58276	2.72944	3.69418	-0.743101	0.477024	-0.541465	0.603693	-0.316565	0.767528	-0.204013	0.846285	1.40623	0.20473	2.00468	0.0908556
ENSG00000119900.6	OGFRL1	18.9385	40.2717	38.6756	36.2172	36.9075	43.0834	37.7989	1.11583	0.273005	1.08273	0.287086	1.12038	0.277717	1.12955	0.267997	0.385864	0.709297	0.335033	0.743096
ENSG00000120733.9	KDM3B	19.5606	24.2365	27.2871	22.8766	22.8825	26.2055	28.3261	0.322693	0.747988	0.43324	0.666339	0.363054	0.720762	0.358246	0.721753	0.195308	0.845236	0.597021	0.576546
ENSG00000120868.9	APAF1	19.4448	15.9872	25.2422	38.9822	32.4906	35.3355	33.967	-0.0129039	0.990182	0.59036	0.558175	1.43632	0.166344	1.11905	0.271638	1.59201	0.140059	1.45214	0.198099
ENSG00000121966.6	CXCR4	15.2296	40.6298	43.4244	48.8246	50.6061	82.7081	86.3379	1.40589	0.169544	1.54061	0.133503	1.8203	0.0826406	1.85533	0.0737798	1.21742	0.254222	1.44057	0.201253
ENSG00000122644.8	ARL4A	4.3763	9.47317	7.02488	5.7308	8.27322	7.88314	5.66483	1.0387	0.31234	0.383623	0.707499	0.4205	0.684672	0.74176	0.469524	-0.687993	0.531488	-0.979482	0.404741
ENSG00000123505.9	AMD1	144.028	220.09	202.431	160.671	152.034	80.8664	80.8374	0.610513	0.543634	0.487102	0.62749	0.303937	0.764101	0.253646	0.800516	-1.03184	0.337109	-1.09844	0.337448
ENSG00000124074.6	C16orf48	2.98284	3.76622	4.66242	3.87395	5.93997	5.03689	2.30163	0.360652	0.73466	0.755096	0.475865	0.578811	0.590462	1.16465	0.274405	0.601153	0.585456	-0.385443	0.775689
ENSG00000124357.7	NAGK	27.4952	15.7547	12.727	15.6281	11.162	41.8455	39.2267	-0.903501	0.374507	-0.593848	0.557687	-0.721053	0.485081	-0.809762	0.426194	1.86455	0.0876752	2.40334	0.0396379
ENSG00000124370.6	MCEE	21.1907	21.2035	14.1845	13.1246	19.8408	19.8609	23.3278	0.133892	0.896259	-0.378491	0.711211	-0.320328	0.75947	0.090982	0.929855	0.374552	0.721056	0.849553	0.444094
ENSG00000124383.3	MPHOSPH10	93.597	80.8623	91.4398	79.9548	79.331	30.6255	29.4228	-0.111069	0.911894	-0.0555539	0.955897	0.0117168	0.989552	-0.0804785	0.936281	-1.19983	0.265093	-1.16162	0.310273
ENSG00000124575.5	HIST1H1D	154.496	345.443	274.808	543.185	1022.87	494.451	307.7	1.17234	0.248037	0.92975	0.35729	1.96668	0.0611606	2.93179	0.00644795	0.784416	0.455736	0.130745	0.881965
ENSG00000124588.14	NQO2	14.4955	35.869	30.3945	21.9601	23.0273	11.5403	5.04765	1.25197	0.225222	1.02113	0.320378	0.649595	0.531101	0.713855	0.486289	-1.18577	0.278606	-1.93525	0.0947202
ENSG00000124635.6	HIST1H2BJ	238.036	618.275	484.445	643.275	891.763	895.908	403.677	1.44712	0.156477	1.52252	0.136704	1.72949	0.0972398	2.55353	0.0159975	0.959011	0.364325	-0.417349	0.731937
ENSG00000125347.8	IRF1	44.233	31.0822	25.0803	21.8208	29.9647	106.393	202.535	-0.761196	0.451389	-0.920825	0.363367	-1.00644	0.329205	-0.641594	0.525668	2.65898	0.0169285	3.6498	0.00246589
ENSG00000125772.8	GPCPD1	36.7897	36.9419	34.4252	21.4248	37.5859	84.201	87.2339	0.0530823	0.957882	-0.254882	0.79945	-0.562789	0.582626	0.11864	0.905995	1.51991	0.157088	1.91532	0.0939372
ENSG00000125810.9	CD93	61.2031	43.0965	44.0493	40.7998	35.171	117.738	105.13	-0.453828	0.651082	-0.397075	0.692133	-0.39154	0.701918	-0.647093	0.520552	1.63472	0.128962	1.63276	0.149179
ENSG00000125812.11	GZF1	13.0905	14.1168	7.71256	9.30751	9.60821	13.1804	10.1393	0.0790967	0.937614	-0.532155	0.597954	-0.145914	0.888198	-0.163016	0.871862	0.275044	0.787876	0.135693	0.87933
ENSG00000126709.10	IFI6	59.1342	29.4399	36.6576	23.5586	28.6202	150.724	185.06	-0.970611	0.339684	-0.594702	0.556342	-1.1625	0.262161	-0.888921	0.382024	2.55136	0.0217775	3.01922	0.0109289
ENSG00000129911.4	KLF16	3.84321	3.35842	4.03833	2.75264	2.03059	1.22548	1.57683	-0.0519071	0.963564	0.0394141	0.972853	-0.412716	0.706401	-0.728765	0.497078	-1.30324	0.25995	-0.476594	0.718756
ENSG00000130066.12	SAT1	56.7189	41.4869	37.1905	28.4197	36.9293	240.686	543.94	-0.41896	0.677021	-0.535746	0.594528	-0.763699	0.457115	-0.405991	0.687001	2.78787	0.0125241	4.06332	0.000859978
ENSG00000130313.1	PGLS	14.54	16.4913	16.3769	14.7256	14.4629	12.2682	11.5305	0.182364	0.859688	0.247481	0.809934	0.171441	0.869073	0.117102	0.910247	-0.214032	0.85441	-0.236748	0.863999
ENSG00000131375.5	CAPN7	33.2889	21.0841	22.4077	21.4893	17.073	21.6214	25.0449	-0.454554	0.651846	-0.485948	0.62956	-0.385352	0.707615	-0.735245	0.467592	0.299402	0.770237	0.575884	0.590201
ENSG00000131873.5	CHSY1	53.3417	75.9695	72.9507	51.7924	56.4831	41.7808	44.262	0.440134	0.661356	0.0339024	0.973158	0.164251	0.870709	0.181844	0.856429	-0.297093	0.788339	0.0772385	0.919744
ENSG00000132361.10	KIAA0664	25.1772	25.1957	27.4915	21.7981	13.3739	3.81833	6.92202	-0.141377	0.888694	0.249788	0.804449	-0.111637	0.914851	-0.87656	0.388769	-2.10545	0.0550303	-2.26735	0.0480747
ENSG00000132570.10	PCBD2	4.66315	3.20156	3.15099	2.84188	2.97829	3.44193	3.09872	-0.319571	0.757518	-0.49871	0.62974	-0.583491	0.580519	-0.552686	0.594114	0.115252	0.909021	-0.311244	0.815604
ENSG00000132661.3	NXT1	10.7608	11.6461	8.63826	8.22168	10.3636	9.40653	10.1	0.168684	0.871485	-0.212148	0.838638	-0.243456	0.819748	0.0705005	0.94717	-0.178232	0.881968	0.203689	0.837822
ENSG00000133639.3	BTG1	6.14286	6.51909	5.0977	5.59148	7.11653	19.0053	20.089	0.174899	0.86407	-0.149852	0.883717	0.12345	0.90466	0.397457	0.69637	1.73265	0.112081	1.98218	0.086564
ENSG00000134107.4	BHLHE40	6.06237	4.5458	4.59672	3.56252	2.75306	11.327	14.879	-0.268663	0.791818	-0.667032	0.512658	-0.670615	0.518332	-0.889518	0.385057	1.4542	0.179611	2.07731	0.0735522
ENSG00000135336.8	ORC3	28.6751	38.8544	39.4029	42.5488	48.0386	44.0611	31.7508	0.52026	0.605385	0.535063	0.595135	0.847634	0.408122	0.944819	0.351464	0.480413	0.644171	0.278228	0.780728
ENSG00000135363.7	LMO2	19.2412	26.7385	22.4286	26.2541	29.2903	21.0792	22.7106	0.57649	0.568782	0.307651	0.760744	0.64164	0.531613	0.820041	0.419607	-0.206944	0.85577	-0.0623428	0.982431
ENSG00000135821.11	GLUL	98.4712	82.501	62.8282	41.5965	70.7692	87.9213	80.0471	-0.171627	0.864119	-0.752367	0.45518	-0.860617	0.401648	-0.284888	0.776821	0.261178	0.796895	0.170024	0.854565
ENSG00000136158.6	SPRY2	4.81367	4.0877	6.20704	5.43037	3.57824	5.1217	5.961	-0.145245	0.888636	0.408355	0.690789	0.371753	0.720709	-0.156685	0.880143	0.591103	0.580545	0.853137	0.445557
ENSG00000136250.7	AOAH	16.77	10.1517	9.11141	11.5637	5.1601	43.0553	54.8557	-0.617536	0.543923	-0.836722	0.412071	-0.695358	0.502606	-1.49986	0.147967	2.278	0.0397658	2.71138	0.0217425
ENSG00000137193.8	PIM1	11.3381	9.47081	17.7971	17.9183	15.897	45.7212	39.9273	-0.415995	0.680565	0.677724	0.502723	0.76295	0.457212	0.677903	0.503358	2.49781	0.0243997	2.63575	0.0246568
ENSG00000137486.12	ARRB1	60.6796	62.0238	68.7558	68.1952	58.7719	42.3289	27.2396	0.0867331	0.931373	0.262211	0.794243	0.42282	0.677926	0.243461	0.808957	0.107379	0.910645	-0.308224	0.808147
ENSG00000137642.7	SORL1	30.0613	22.2289	18.7532	18.4484	21.694	26.9769	32.2136	-0.396285	0.692862	-0.600422	0.550227	-0.511274	0.617266	-0.38514	0.701559	0.332537	0.745553	0.81067	0.456467
ENSG00000137834.10	SMAD6	10.1948	6.59311	5.54039	5.43225	2.91311	4.6411	4.10942	-0.785408	0.445963	-0.838716	0.415951	-0.763573	0.466621	-1.36865	0.189965	-0.0772223	0.954817	-0.149528	0.925037
ENSG00000137841.7	PLCB2	21.3892	8.84969	13.7236	10.0006	8.10467	65.6316	80.337	-1.22897	0.228018	-0.935168	0.356065	-0.82952	0.420228	-1.07446	0.291126	3.46889	0.00245318	3.90125	0.00132342
ENSG00000138613.9	APH1B	10.0369	16.953	13.4304	9.86758	12.5984	12.3405	11.1143	0.353829	0.72613	0.294653	0.770474	-0.0375697	0.972723	0.398321	0.693815	0.053919	0.951044	0.158903	0.863545
ENSG00000066336.7	SPI1	20.1317	16.7429	16.931	10.1323	6.95157	27.8351	27.7882	-0.293854	0.6772	-0.235915	0.738263	-0.851322	0.237383	-1.45359	0.0434344	1.6625	0.0235332	1.6597	0.0241355
ENSG00000138764.9	CCNG2	2.52812	1.70738	2.73249	8.08389	11.8105	16.0925	25.3801	-0.634764	0.535936	-0.566859	0.580153	1.08726	0.296232	1.82681	0.0805863	3.18125	0.00540467	3.92567	0.00136707
ENSG00000139190.12	VAMP1	7.73404	5.78775	6.43829	4.62589	6.4876	5.03381	3.68961	-0.369214	0.719693	-0.0350316	0.973869	-0.44695	0.670468	-0.180344	0.861641	0.144221	0.887344	-0.026223	1
ENSG00000139318.6	DUSP6	13.0743	17.808	25.467	28.8267	16.1099	17.6635	14.032	0.78478	0.439624	1.10576	0.278561	1.55205	0.137574	0.710531	0.48441	0.168935	0.865937	-0.0954147	0.959326
ENSG00000139410.10	SDSL	3.72433	2.96986	3.23977	3.41781	3.75496	8.69281	6.71221	-0.145534	0.894822	-0.384149	0.721191	0.0936802	0.933866	-0.12043	0.913982	1.62499	0.153301	1.27492	0.282221
ENSG00000139832.3	RAB20	11.8388	10.179	6.80956	6.3349	7.60779	35.8177	46.1111	-0.18689	0.854855	-0.718244	0.481743	-0.739323	0.477331	-0.505037	0.620959	1.98199	0.0715628	2.50873	0.0329646
ENSG00000140332.11	TLE3	34.6599	35.5772	42.1241	25.2531	27.1056	17.849	60.5306	-0.131572	0.896135	-0.114169	0.909822	-0.155402	0.880731	-0.7001	0.489021	0.276366	0.786798	2.15643	0.0618667
ENSG00000140368.8	PSTPIP1	28.505	18.2969	25.5479	29.744	20.6412	35.6232	31.4698	-0.788009	0.437427	-0.279312	0.782204	0.0295619	0.976102	-0.467326	0.644592	1.47363	0.172255	1.59927	0.160195
ENSG00000140379.7	BCL2A1	4.45502	5.57347	3.66604	4.68926	4.30441	35.2237	58.5928	0.296027	0.778555	-0.204159	0.848894	0.317241	0.766372	0.152581	0.887905	3.17389	0.00593909	4.14949	0.000863041
ENSG00000140548.5	ZNF710	6.46638	9.30641	6.66191	4.02385	1.98855	7.10192	3.35969	0.0960079	0.925677	-0.138205	0.892852	-0.715525	0.492902	-0.917231	0.372922	-0.0579664	0.967768	-0.0367054	1
ENSG00000141232.4	TOB1	6.12751	4.53655	5.22894	4.88987	4.27833	4.16184	7.29375	-0.354276	0.730687	-0.112127	0.914163	-0.191707	0.856852	-0.323307	0.754045	0.1805	0.861581	1.06397	0.347183
ENSG00000141582.10	CBX4	13.8808	13.5548	13.2891	13.3724	12.8842	10.7937	16.7102	0.0113468	0.991535	0.00773535	0.994392	0.0954697	0.924879	-0.0263744	0.97975	-0.12334	0.917915	0.677927	0.531707
ENSG00000141968.2	VAV1	91.3669	74.725	81.6896	55.8822	33.5298	51.3081	43.3767	-0.253662	0.800363	-0.0945533	0.924891	-0.527259	0.60652	-1.28873	0.206198	-0.333475	0.761898	-0.340236	0.785126
ENSG00000142347.11	MYO1F	33.136	30.5452	27.1472	18.6789	18.406	49.3858	38.295	-0.108342	0.914136	-0.237424	0.813082	-0.671094	0.512874	-0.71666	0.477959	0.90263	0.393178	0.73772	0.4962
ENSG00000143751.8	SDE2	16.9524	18.3975	20.3943	15.3396	14.4229	8.69845	11.2878	0.189412	0.851271	0.211644	0.833982	0.0642553	0.94906	-0.0520263	0.959391	-0.420696	0.702156	0.0894752	0.911973
ENSG00000146083.7	RNF44	3.97504	3.3984	3.99402	4.84045	2.56101	3.63557	6.19087	-0.0365621	0.972652	0.120698	0.906788	0.537663	0.603862	-0.400036	0.696804	0.154556	0.878885	1.24566	0.27242
ENSG00000146282.13	RARS2	44.6499	51.4001	49.9788	43.8252	40.5011	31.2341	24.0094	0.228444	0.820339	0.197528	0.844298	0.162925	0.872042	-0.0167132	0.987044	-0.476403	0.66243	-0.47754	0.692829
ENSG00000147168.8	IL2RG	54.0741	65.8088	74.8076	55.2813	69.4365	48.6708	69.082	0.343834	0.732471	0.550963	0.584304	0.203727	0.840656	0.495077	0.623412	-0.248989	0.823912	0.456612	0.663476
ENSG00000152518.5	ZFP36L2	29.625	8.59548	11.6475	14.9062	8.15938	13.7424	22.7842	-1.71673	0.0966094	-1.2542	0.219077	-0.795669	0.439477	-1.69136	0.101874	0.849869	0.422434	1.71455	0.132829
ENSG00000155090.10	KLF10	12.6219	6.09238	4.66571	4.44526	4.33232	6.77742	9.99949	-1.03885	0.309689	-1.369	0.183755	-1.3189	0.20682	-1.39969	0.175231	0.374122	0.720168	1.05855	0.343917
ENSG00000155849.11	ELMO1	166	152.702	139.667	160.523	127.925	77.3013	100.248	-0.030758	0.975674	0.0556867	0.955841	0.130716	0.896701	-0.161569	0.872446	-0.611552	0.572346	-0.0273856	1
ENSG00000157557.7	ETS2	26.7981	28.0124	29.6922	22.8876	36.838	33.2898	47.8759	-0.0841451	0.933407	-0.00288238	0.997932	0.186299	0.853916	0.508795	0.613653	0.796487	0.449946	1.2993	0.246049
ENSG00000157933.9	SKI	45.5499	15.8161	26.4323	15.0075	5.44168	4.93143	6.37955	-1.3634	0.185046	-1.00803	0.323289	-1.42515	0.172922	-2.8486	0.00856259	-1.19783	0.272214	-0.542361	0.654959
ENSG00000158373.7	HIST1H2BD	627.243	1159.19	1454.57	1178.49	1934.82	1042.34	775.371	0.896212	0.37449	1.30119	0.20083	1.02245	0.31865	1.77522	0.0853512	0.0344153	0.964904	-0.219027	0.869777
ENSG00000158402.14	CDC25C	1.20911	5.12092	4.086	3.54372	5.17364	5.05392	2.27131	1.72072	0.112174	1.50305	0.163222	1.66381	0.129588	1.98414	0.0692725	0.459856	0.673938	-0.321339	0.815607
ENSG00000160219.7	GAB3	12.671	6.27185	7.4465	7.16835	10.7342	11.8299	10.5721	-0.689518	0.49653	-0.458068	0.650668	-0.56202	0.585926	-0.267284	0.791939	1.10377	0.302221	1.02068	0.358754
ENSG00000160959.3	LRRC14	2.363	56.8099	2.3022	2.62508	1.98356	1.24323	1.26219	-0.141078	0.891519	0.0225186	0.983611	0.353646	0.733617	0.201996	0.844729	-0.105138	0.934133	-0.956055	0.422585
ENSG00000161638.6	ITGA5	71.7004	36.8713	31.1792	25.7374	34.7339	43.7668	24.8801	-1.04995	0.300077	-1.27204	0.211383	-1.33783	0.196053	-1.05556	0.298315	0.611216	0.558965	0.0775607	0.919623
ENSG00000162676.7	GFI1	26.556	19.2458	26.3624	24.6494	33.9884	32.0343	28.9184	-0.556793	0.58079	-0.0209625	0.983589	0.0991596	0.921496	0.376983	0.708406	1.02001	0.337205	0.99487	0.368168
ENSG00000163349.15	HIPK1	13.0827	16.017	14.637	13.3838	15.9254	13.5121	22.748	0.134507	0.893524	0.113023	0.910463	0.216515	0.830661	0.373073	0.710839	0.146251	0.881601	1.05196	0.341797
ENSG00000163964.9	PIGX	5.3122	8.12413	6.82599	7.44466	13.0982	7.51274	4.14885	0.595162	0.560883	0.557999	0.58545	0.857857	0.409632	1.21984	0.237999	0.253234	0.806739	-0.534236	0.662919
ENSG00000164104.7	HMGB2	201.947	541.662	469.174	447.721	664.95	527.575	564.439	1.43429	0.159912	1.265	0.213209	1.33002	0.197429	1.85737	0.0725316	0.152352	0.876634	0.415648	0.688695
ENSG00000164442.8	CITED2	21.6657	27.5262	36.2412	34.1846	31.5748	26.7098	28.5626	0.334033	0.74029	0.753833	0.455857	0.786349	0.443122	0.647838	0.521818	0.178309	0.858403	0.38683	0.709084
ENSG00000164626.8	KCNK5	5.94507	5.84231	3.99887	2.48677	2.64716	3.20437	3.61174	0.0387394	0.97037	-0.490874	0.630551	-1.06856	0.307077	-1.03969	0.312848	-0.667707	0.544001	-0.304462	0.815046
ENSG00000164885.8	CDK5	8.01861	7.33878	9.38754	5.27829	9.57291	10.9537	6.6373	-0.143649	0.891116	-0.00524775	0.997773	-0.316882	0.766268	0.247156	0.812496	0.750138	0.489516	0.33718	0.750806
ENSG00000164889.8	SLC4A2	21.3905	16.4442	19.3459	18.0512	20.1078	15.7694	13.3403	-0.365456	0.717709	0.0239484	0.981465	0.362418	0.722788	0.0853508	0.933	0.234656	0.817939	0.0241229	0.958446
ENSG00000164983.6	TMEM65	28.3523	36.8336	38.7631	47.0294	59.0248	25.4147	25.78	0.442365	0.659907	0.534975	0.59482	0.92666	0.366022	1.22877	0.227757	-0.338897	0.758319	-0.148302	0.920441
ENSG00000166130.10	IKBIP	27.3756	39.6003	32.9954	49.8361	41.7189	19.4317	15.0648	0.589781	0.559323	0.487719	0.628869	1.08131	0.294537	0.630941	0.533032	-1.04108	0.335673	-1.29834	0.257751
ENSG00000166710.12	B2M	4259.64	3900.25	2978.48	3683.96	3708.31	5165.22	6922.9	-0.0791661	0.936965	-0.352109	0.72523	-0.0455335	0.965663	-0.0441238	0.964955	0.681291	0.515087	1.33573	0.232415
ENSG00000166716.5	ZNF592	7.56867	6.47276	7.53386	5.47353	3.53267	4.49349	6.44737	-0.156662	0.876859	0.0293855	0.977102	-0.316501	0.759125	-0.866962	0.394155	-0.195589	0.86425	0.575996	0.591292
ENSG00000166927.7	MS4A7	18.3938	20.0773	14.978	9.8095	11.0935	11.9099	5.6421	-0.269298	0.790241	-0.426997	0.673221	-0.492237	0.633668	-0.699262	0.491746	0.0672684	0.941429	-0.871269	0.457234
ENSG00000167208.10	SNX20	14.2456	19.9093	17.3315	14.6627	20.22	23.5216	19.0939	0.498329	0.621652	0.347619	0.730421	0.207804	0.838175	0.596559	0.555588	0.440548	0.67203	0.335788	0.742907
ENSG00000167513.4	CDT1	3.79003	12.6115	15.0479	9.15087	8.75066	13.2386	16.1779	1.36566	0.185253	1.67078	0.107713	1.33594	0.200938	0.954963	0.35125	0.080954	0.931462	0.691392	0.52602
ENSG00000167552.8	TUBA1A	105.3	206.091	186.888	173.705	289.409	122.168	93.3346	1.01796	0.315037	1.00081	0.323016	0.742975	0.467369	1.75194	0.089855	-0.187661	0.868903	-0.485124	0.687155
ENSG00000167553.10	TUBA1C	198.227	412.078	437.105	351.292	568.945	277.574	238.318	1.02711	0.309958	1.25707	0.216116	0.815164	0.424908	1.64613	0.109341	-0.0268487	0.989118	-0.0519543	0.988754
ENSG00000167613.9	LAIR1	129.691	83.7194	67.5507	60.0752	43.4812	72.2239	47.8573	-0.571048	0.570774	-0.783811	0.437631	-1.03134	0.316938	-1.24742	0.221528	0.335766	0.743964	-0.194677	0.887794
ENSG00000168209.3	DDIT4	17.7615	5.54872	2.02971	2.22396	2.90377	25.4673	25.8687	-1.65478	0.110444	-3.06578	0.00502123	-2.8318	0.00968839	-2.46823	0.0207918	2.42106	0.0294577	2.5941	0.0275252
ENSG00000168264.6	IRF2BP2	34.5827	14.008	10.5419	20.0819	22.3831	54.4118	58.5891	-1.15369	0.255684	-1.50193	0.142176	-0.682232	0.505493	-0.550807	0.584409	1.94035	0.0742541	2.2189	0.0545948
ENSG00000168298.4	HIST1H1E	317.628	812.245	670.672	691.659	1022.53	1066.81	715.21	1.39957	0.169925	1.17715	0.24584	1.29128	0.210431	1.85233	0.0732851	0.559749	0.591005	0.155644	0.864404
ENSG00000168394.9	TAP1	19.9598	18.7754	17.4568	17.287	22.0454	24.5336	25.5945	-0.120298	0.905379	-0.150637	0.881545	-0.0316438	0.977224	0.234897	0.816295	0.621177	0.554859	0.931571	0.398944
ENSG00000168438.8	CDC40	54.5838	64.0568	56.4614	50.5984	53.6299	44.3416	39.7513	0.170393	0.865224	0.205187	0.838012	0.10658	0.915462	0.21769	0.82855	0.0167031	0.978381	0.257551	0.794426
ENSG00000168906.8	MAT2A	245.348	228.208	195.823	159.489	176.447	89.4052	67.9103	-0.106739	0.915132	-0.291651	0.770978	-0.43803	0.668385	-0.319683	0.750194	-1.1979	0.264961	-1.43593	0.206164
ENSG00000169252.4	ADRB2	20.3567	11.4779	11.1096	10.8865	19.6961	9.48381	6.49613	-0.765154	0.452015	-0.826946	0.416651	-0.705115	0.495637	0.125483	0.901734	-0.108644	0.929647	-0.41493	0.738689
ENSG00000169764.10	UGP2	61.6875	82.7769	79.3868	102.761	114.014	74.2662	64.9295	0.449858	0.654371	0.375428	0.708492	0.984121	0.337341	0.970076	0.338292	0.148961	0.879432	0.0946482	0.907503
ENSG00000169926.5	KLF13	24.4427	22.9791	16.0326	12.6993	18.6333	18.6594	18.9259	-0.0541998	0.957247	-0.373646	0.710637	-0.689671	0.502388	-0.344152	0.733063	0.173917	0.86148	0.583736	0.585476
ENSG00000170325.10	PRDM10	2.05532	2.79617	4.55239	3.60138	3.89237	4.54254	4.02953	0.507118	0.61974	0.703921	0.491236	1.08423	0.298367	1.01846	0.322041	0.984363	0.359436	0.675673	0.537369
ENSG00000170345.4	FOS	5.93437	1.32395	3.37874	2.79288	3.12814	8.75206	8.53364	-1.99181	0.0607758	-1.00167	0.332112	-0.741119	0.480214	-0.681894	0.508312	3.02986	0.00828812	3.54287	0.00375293
ENSG00000170802.10	FOXN2	23.9638	23.1917	32.009	29.4991	29.688	25.8074	39.5976	0.167671	0.867523	0.438028	0.663105	0.694324	0.496739	0.561175	0.57781	0.356236	0.729394	0.89819	0.413051
ENSG00000171223.4	JUNB	6.54693	4.65819	5.1639	3.81474	3.50473	15.9526	19.7494	-0.39628	0.700296	-0.280326	0.785624	-0.50143	0.633323	-0.711247	0.491124	1.96107	0.0768024	2.38448	0.0436059
ENSG00000171282.8	BAHCC1	2.24254	1.77875	1.63377	1.99268	1.52217	1.07847	1.04219	-0.0326692	0.975464	-0.127284	0.901641	0.288219	0.780584	-0.463298	0.651863	-0.471259	0.672694	-0.200703	0.888055
ENSG00000171310.6	CHST11	37.7286	49.6969	50.547	49.6914	43.5559	37.5165	40.5751	0.441479	0.660081	0.432706	0.666343	0.596301	0.558126	0.355258	0.72363	-0.214714	0.848533	-0.143168	0.923758
ENSG00000171522.5	PTGER4	8.76034	8.38004	12.8475	11.7507	15.8813	17.7841	19.1143	-0.447279	0.65883	0.589593	0.560314	0.653788	0.524304	1.00281	0.325343	1.93799	0.076386	2.12236	0.0669098
ENSG00000171608.11	PIK3CD	18.9935	18.989	16.8244	12.3587	12.7921	21.2929	27.9126	0.0863826	0.931575	0.00703605	0.994599	-0.363783	0.722925	-0.391375	0.697619	0.416306	0.687522	0.881697	0.421115
ENSG00000172164.9	SNTB1	27.3303	37.5183	36.7203	42.3536	39.2764	43.0931	25.5426	0.511363	0.611292	0.271179	0.787242	0.973539	0.342812	0.869285	0.390396	1.28429	0.229377	0.630869	0.55679
ENSG00000172216.4	CEBPB	3.43124	1.28356	1.81234	1.28554	2.92144	23.5693	20.8631	-0.801074	0.43987	-0.917281	0.377042	-1.31283	0.218504	-0.131137	0.901373	3.79754	0.00127227	3.77152	0.00218208
ENSG00000172663.4	TMEM134	2.16766	2.19236	2.08016	1.65307	1.1664	2.10071	2.71731	-0.313968	0.788023	-0.729312	0.527707	-0.335706	0.780263	-0.729604	0.52915	0.31594	0.794613	1.02102	0.418967
ENSG00000172932.10	ANKRD13D	28.3186	15.3557	16.5532	10.6911	12.3286	11.54	11.7904	-0.850854	0.402592	-0.915078	0.368427	-1.00804	0.330561	-1.20372	0.240256	-0.493295	0.653504	0.0695984	0.926444
ENSG00000173530.5	TNFRSF10D	4.50076	3.00181	2.17566	1.72509	1.43105	2.05954	3.61881	-0.572997	0.576671	-0.971422	0.346307	-1.17214	0.265831	-1.58477	0.130719	-0.251458	0.82823	0.705063	0.523757
ENSG00000173812.5	EIF1	56.7705	63.0817	49.3755	36.0618	29.009	55.4386	148.875	0.135869	0.892682	-0.248616	0.804891	-0.540943	0.598444	-0.670588	0.507301	-0.170476	0.882094	1.24055	0.267331
ENSG00000173928.2	SWSAP1	1.98382	1.88115	2.21838	1.68239	1.66268	3.23204	1.82089	-0.0873324	0.942205	0.174277	0.877913	0.0109223	0.998071	-0.124037	0.915931	1.18986	0.304835	0.745087	0.533686
ENSG00000174004.5	LRRC33	5.30412	5.98674	5.87199	4.06838	4.10229	2.06288	1.7276	0.313008	0.76259	0.193032	0.852695	-0.0254484	0.98391	-0.300476	0.77286	-1.43484	0.198532	-1.31318	0.26847
ENSG00000174547.9	MRPL11	21.6012	31.2709	28.5281	24.6416	37.7165	21.2865	17.5337	0.483925	0.633905	0.298772	0.768692	0.262677	0.798059	0.893441	0.382	-0.364228	0.743509	-0.461908	0.707015
ENSG00000175155.4	YPEL2	2.87718	2.83197	1.3007	2.08576	3.86199	11.47	16.7274	-0.30683	0.764876	-0.849817	0.407878	-0.271403	0.7967	0.897051	0.381308	2.72381	0.0155084	3.59476	0.00305026
ENSG00000175550.3	DRAP1	47.8922	58.8912	69.0225	48.3297	74.3054	31.1248	38.2651	0.389979	0.70055	0.662746	0.51401	0.303704	0.767008	0.842427	0.408654	-0.639834	0.558513	-0.188285	0.89419
ENSG00000175643.7	RMI2	3.90121	12.0574	10.7578	9.13729	19.9344	14.4931	11.5449	1.64675	0.117599	1.43871	0.169356	1.38045	0.193204	2.4637	0.0226321	0.474881	0.655252	0.307401	0.767058
ENSG00000176407.12	KCMF1	32.3152	41.9997	35.1726	31.393	31.5481	29.8325	48.6161	0.341295	0.734394	0.146192	0.884459	0.147882	0.883652	-0.0593789	0.953232	-0.471685	0.665568	0.29376	0.770257
ENSG00000176597.7	B3GNT5	16.8837	22.4725	18.225	21.434	16.5981	24.4959	23.9981	0.535677	0.595461	0.23638	0.814569	0.566608	0.579381	0.127744	0.899457	0.39041	0.706137	0.454296	0.665539
ENSG00000177595.12	PIDD	1.10991	1.19981	1.0977	1.5792	1.91816	2.64029	2.82578	0.0792915	0.94483	-0.306046	0.777077	0.457179	0.673159	0.544823	0.609913	1.52208	0.178234	1.7505	0.143767
ENSG00000177600.4	RPLP2	892.599	839.395	769.579	928.956	837.23	782.606	1128.22	0.0322896	0.97432	-0.118109	0.906147	0.328596	0.745654	-0.0464492	0.963167	0.191883	0.847412	0.899214	0.411452
ENSG00000177666.11	PNPLA2	3.221	2.33648	3.0129	1.45552	1.86521	3.31515	3.912	-0.625793	0.547734	-0.546109	0.599545	-0.922113	0.386176	-1.08551	0.301254	0.564006	0.602751	1.12959	0.325544
ENSG00000177685.11	EFCAB4A	11.5581	6.44363	5.08143	4.79803	3.71843	5.43688	5.35092	-0.937982	0.371461	-1.17395	0.265371	-0.896449	0.401293	-1.34645	0.204257	0.0672109	0.946582	0.264273	0.801873
ENSG00000178397.8	FAM220A	11.008	6.92255	7.664	6.96152	9.28245	7.84588	7.30102	-0.607142	0.552452	-0.386677	0.704727	-0.412503	0.69221	-0.0683928	0.947358	0.416855	0.692447	0.453892	0.670939
ENSG00000179094.9	PER1	2.3917	1.22741	1.71798	1.48005	3.55153	1.62912	2.29631	-1.20999	0.276633	-0.287583	0.795663	-0.434938	0.701265	-0.283358	0.799441	0.645368	0.583248	1.90462	0.128187
ENSG00000179833.3	SERTAD2	3.53879	4.57705	5.35462	4.35378	4.28937	6.42192	13.961	0.156192	0.878089	0.458115	0.65147	0.597142	0.561566	0.525254	0.605258	1.04126	0.330385	2.26639	0.0516709
ENSG00000180573.7	HIST1H2AC	203.496	382.249	299.797	323.962	373.78	278.824	185.006	0.539256	0.591992	0.266175	0.790981	0.371461	0.714699	0.675515	0.503257	-0.0489577	0.972657	-0.274012	0.831575
ENSG00000180596.6	HIST1H2BC	473.377	865.739	734.03	800.984	921.699	859.851	548.35	0.91295	0.36588	0.746386	0.45852	0.916567	0.37051	1.15347	0.256135	0.215921	0.829773	-0.320462	0.798607
ENSG00000180953.7	ST20	8.15259	4.91912	2.95832	4.39207	8.10859	12.9143	9.27322	-0.743982	0.491303	-1.15092	0.289947	-0.83655	0.448914	-0.227476	0.835071	1.27368	0.265164	1.00423	0.398458
ENSG00000181827.10	RFX7	7.02504	6.82465	7.28875	6.9182	6.81119	6.97724	10.3126	-0.0480214	0.962279	0.124067	0.902127	0.160608	0.874128	0.0446548	0.96495	0.222062	0.826411	1.0133	0.36023
ENSG00000182087.7	C19orf6	37.17	32.5057	42.1117	26.7831	22.042	27.2589	26.1829	-0.0998309	0.921216	0.308216	0.759595	-0.288837	0.779175	-0.526625	0.602411	-0.232881	0.836244	0.08997	0.911368
ENSG00000182095.10	TNRC18	27.0937	34.356	41.9102	22.4217	14.3038	7.59219	8.88738	0.182624	0.856014	0.468926	0.641463	-0.0774001	0.941221	-1.01688	0.317278	-1.47283	0.173363	-0.882613	0.447262
ENSG00000182179.6	UBA7	25.2048	12.6507	15.4921	11.0473	11.4441	31.2229	38.4805	-0.54781	0.588435	-0.579632	0.566983	-0.934542	0.366466	-0.7444	0.463936	1.18805	0.267683	1.67188	0.143101
ENSG00000182511.7	FES	25.3803	17.2582	21.7059	19.9368	21.4564	26.7703	22.7499	-0.473171	0.640434	-0.366936	0.71698	-0.374616	0.717047	-0.201028	0.843016	1.05896	0.322045	0.89763	0.416685
ENSG00000182544.7	MFSD5	12.4546	10.6975	9.55938	5.89244	8.86251	4.8095	3.85757	-0.494276	0.635509	-0.523763	0.615419	-1.18447	0.268776	-0.832697	0.42698	-0.460829	0.687084	-0.471406	0.712888
ENSG00000182611.3	HIST1H2AJ	98.6437	199.411	199.487	215.201	229.702	128.275	66.0641	1.05757	0.29881	1.1337	0.265985	1.2739	0.219088	1.40723	0.17066	-0.43216	0.693775	-1.209	0.293195
ENSG00000184007.11	PTP4A2	189.027	212.028	179.102	175.896	146.776	134.876	145.01	0.244502	0.807302	0.173789	0.862316	0.132282	0.895271	-0.0698618	0.944604	-0.408356	0.70842	-0.272884	0.831877
ENSG00000184260.4	HIST2H2AC	271.486	601.174	514.936	502.403	583.587	443.664	197.187	1.17655	0.247125	1.04631	0.30201	1.01688	0.322256	1.28318	0.208586	-0.29972	0.786581	-1.28921	0.258986
ENSG00000184270.3	HIST2H2AB	239.119	413.864	377.871	357.806	400.33	360.194	185.79	0.822424	0.415838	0.787702	0.435477	0.711326	0.486718	0.927832	0.360169	-0.0619063	0.963024	-0.825267	0.478196
ENSG00000184348.2	HIST1H2AK	22.8262	50.1761	40.5281	43.2152	51.9859	7.88146	2.69534	0.99232	0.3586	0.795613	0.461057	0.874325	0.425315	1.43382	0.188356	-0.947326	0.415099	-2.1925	0.0795611
ENSG00000184481.11	FOXO4	4.09736	4.98459	3.97278	3.30907	5.38821	6.31756	7.10739	0.238787	0.815497	0.0472954	0.964181	-0.238374	0.820643	0.515587	0.614238	0.509373	0.630187	0.962313	0.389154
ENSG00000184584.8	TMEM173	35.1905	28.6023	24.4604	15.8143	22.9552	98.7416	107.863	-0.109545	0.913582	-0.226739	0.821919	-0.984834	0.339891	-0.377752	0.708291	1.83927	0.0905362	2.13557	0.0643435
ENSG00000184678.8	HIST2H2BE	27.9097	52.2651	45.9478	44.9261	68.1568	167.306	99.2545	0.925677	0.360048	0.787869	0.434907	0.831893	0.416394	1.47215	0.150821	1.93824	0.0746693	1.31054	0.241847
ENSG00000184825.4	HIST1H2AH	384.977	728.314	815.685	811.246	898.185	442.401	187.233	0.950878	0.347059	1.2128	0.232726	1.20704	0.241397	1.40035	0.17079	-0.560555	0.605119	-1.61866	0.154134
ENSG00000185112.4	FAM43A	12.2392	9.38484	9.20294	3.46366	4.41034	4.25796	4.01467	-0.334671	0.741592	-0.341288	0.736611	-1.63163	0.121333	-1.32746	0.198083	-0.940668	0.388389	-0.889551	0.448882
ENSG00000185130.4	HIST1H2BL	102.975	213.195	214.567	218.068	267.999	233.972	146.234	1.0933	0.28318	1.20969	0.236062	1.20794	0.243298	1.60424	0.120226	0.440585	0.67206	-0.042552	0.996278
ENSG00000185187.7	SIGIRR	7.32189	4.82923	4.50736	2.12539	2.37928	10.4341	4.71894	-0.452038	0.67377	-0.50494	0.6379	-1.61913	0.146522	-1.04375	0.334494	1.34659	0.235307	0.809438	0.487744
ENSG00000185614.4	FAM212A	12.3214	10.5228	8.72372	4.83593	4.16224	2.88933	1.15739	-0.129058	0.903564	-0.392182	0.710086	-1.11951	0.30113	-1.4611	0.173952	-1.64229	0.150824	-2.62951	0.0321688
ENSG00000185811.12	IKZF1	143.398	123.922	111.72	154.957	93.3451	44.6336	41.6104	-0.17825	0.858869	-0.0353478	0.971906	0.13786	0.890947	-0.161373	0.872368	0.168044	0.865112	0.210785	0.826233
ENSG00000185880.8	TRIM69	10.8848	11.4443	11.5357	16.7429	27.7917	25.617	20.1733	0.180989	0.858797	0.275214	0.78623	0.748268	0.467667	1.43676	0.163317	1.74795	0.108482	1.55314	0.172595
ENSG00000185950.7	IRS2	1.15654	1.58622	2.1308	2.02499	1.23243	1.61105	1.75389	0.458553	0.654644	0.893283	0.384461	0.999334	0.33828	0.213278	0.836431	0.236802	0.819536	0.536237	0.620713
ENSG00000185989.9	RASA3	17.3765	23.2431	16.4664	13.3768	17.4805	16.013	15.775	0.454857	0.651453	-0.0283605	0.977731	-0.172528	0.867433	0.180236	0.858045	-0.327405	0.766997	-0.214957	0.873526
ENSG00000186625.9	KATNA1	47.5047	58.4779	51.9809	44.0323	39.974	28.4213	24.8382	0.269782	0.789141	0.17127	0.865235	0.151651	0.881174	-0.0386984	0.969823	-0.676301	0.533644	-0.52527	0.662576
ENSG00000187514.10	PTMA	1067.63	1217.62	1485.14	1108.42	1637.95	1179.34	1177.13	0.234395	0.814957	0.529247	0.597896	0.274697	0.785878	0.764602	0.448145	0.757181	0.47073	0.92549	0.398483
ENSG00000187837.2	HIST1H1C	346.603	856.46	606.345	888.272	1293.48	1419.18	741.234	1.34511	0.18655	0.901942	0.371366	1.51799	0.143116	2.06011	0.0478442	0.892736	0.397353	0.129581	0.882653
ENSG00000188987.2	HIST1H4D	44.4925	97.2596	107.005	126.193	130.372	58.6618	29.4096	1.13829	0.268153	1.32912	0.197701	1.55889	0.138396	1.69071	0.10501	-0.415347	0.708453	-1.30008	0.26288
ENSG00000196083.5	IL1RAP	8.52477	24.9494	29.308	27.5953	20.5864	22.0202	19.6367	1.35601	0.184805	1.42637	0.163684	1.73649	0.0971128	1.55094	0.131768	0.0892793	0.924248	-0.100899	0.954539
ENSG00000196150.8	ZNF250	3.07971	4.36808	3.85656	2.69612	6.76122	3.39748	1.4429	0.680684	0.511937	0.050604	0.96357	0.253372	0.810509	0.978774	0.347749	-0.183211	0.878654	-0.208001	0.886234
ENSG00000196226.2	HIST1H2BB	15.7171	25.1227	20.9654	39.5287	37.6854	16.9424	4.09625	0.47096	0.653779	0.604967	0.564083	1.41927	0.186736	1.57973	0.138163	0.103997	0.919126	-1.3892	0.251223
ENSG00000196331.5	HIST1H2BO	164.272	364.071	290.531	359.768	414.336	513.142	286.564	1.16973	0.250052	0.930479	0.357954	1.25374	0.224807	1.53225	0.135799	0.69906	0.5058	0.0336234	0.950769
ENSG00000196374.5	HIST1H2BM	21.8913	53.8692	58.8958	78.2599	67.0283	65.2606	36.9967	1.31442	0.205666	1.5344	0.141473	1.95546	0.0676263	1.83884	0.081014	0.510475	0.630441	-0.145843	0.926374
ENSG00000196532.4	HIST1H3C	64.3846	130.51	128.762	167.433	197.875	140.006	75.2461	1.10836	0.276626	1.12823	0.268197	1.784	0.0892473	1.64002	0.112442	0.307997	0.764428	-0.469421	0.699314
ENSG00000196547.9	MAN2A2	17.0348	13.6611	12.1296	8.91496	7.9717	8.49646	12.1456	-0.446	0.659445	-0.211815	0.834151	-0.502014	0.626668	-0.706802	0.486806	0.0585957	0.94794	0.496733	0.640496
ENSG00000196747.3	HIST1H2AI	101.991	219.538	186.413	183.672	257.423	295.017	201.66	1.12631	0.268286	0.981395	0.333347	0.986917	0.337418	1.51913	0.139557	0.634332	0.545506	0.269132	0.78713
ENSG00000196787.2	HIST1H2AG	48.5939	138.021	124.748	102.903	153.161	132.878	74.9452	1.55744	0.128529	1.44081	0.15834	1.27519	0.216337	1.80475	0.0807405	0.149779	0.878663	-0.516674	0.665703
ENSG00000196866.2	HIST1H2AD	254.301	504.089	453.337	427.006	595.945	317.613	243.232	1.08268	0.302991	1.20105	0.253972	1.16815	0.27402	1.17411	0.265454	0.106458	0.915982	-0.520988	0.680014
ENSG00000197061.3	HIST1H4C	147.991	306.864	256.897	235.522	220.093	299.371	147.495	1.04982	0.301182	0.938795	0.354147	0.712027	0.486649	0.639795	0.526717	0.0246353	0.972525	-0.806247	0.489279
ENSG00000197153.3	HIST1H3J	6.7723	13.593	12.3175	14.6266	19.3495	16.6016	7.85664	1.15526	0.281121	1.1586	0.279617	1.65163	0.13228	1.61776	0.135107	0.568013	0.606434	-0.552015	0.66986
ENSG00000197238.3	HIST1H4J	149.47	311.323	264.45	197.703	306.538	374.816	271.469	0.9549	0.345983	0.823782	0.415151	0.312277	0.758836	1.18498	0.244988	0.702348	0.504088	0.210523	0.826997
ENSG00000197409.6	HIST1H3D	90.0858	176.628	138.607	239.526	226.263	167.519	76.9053	0.992264	0.327998	0.668968	0.507508	1.5748	0.130631	1.43888	0.160677	0.152117	0.877442	-0.791807	0.497646
ENSG00000197442.8	MAP3K5	16.8996	16.3043	18.3024	22.2384	22.1118	21.8523	22.0421	-0.0828919	0.934444	0.0878422	0.930488	0.52182	0.608737	0.405602	0.687226	0.639966	0.54169	0.99797	0.366217
ENSG00000197459.2	HIST1H2BH	119.56	232.102	222.635	299.632	321.837	238.89	119.995	0.991319	0.32874	1.07734	0.289177	1.43482	0.167185	1.74945	0.0909701	0.287499	0.778719	-0.590556	0.619768
ENSG00000197697.3	HIST1H2BE	7.74864	12.8738	11.7365	13.0286	19.6064	8.08404	8.23215	0.664797	0.556671	0.786192	0.486103	0.531682	0.645326	1.29829	0.252142	-1.02206	0.40715	-0.459587	0.752041
ENSG00000197846.3	HIST1H2BF	78.2891	131.653	128.052	146.432	174.863	143.863	95.9702	0.864378	0.392136	0.843753	0.403291	1.17848	0.252559	1.4382	0.160021	0.478393	0.645069	-0.121652	0.9393
ENSG00000197903.6	HIST1H2BK	78.4695	129.801	131.808	138.144	141.347	309.315	152.969	0.798605	0.428728	0.841989	0.404293	0.967226	0.345727	1.1326	0.265221	0.795753	0.44992	0.33197	0.744251
ENSG00000197914.2	HIST1H4K	64.5297	146.992	124.503	93.1488	150.334	155.823	109.821	1.02252	0.31484	0.915311	0.367303	0.392055	0.701354	1.31045	0.200996	0.982313	0.355655	0.32735	0.748569
ENSG00000198055.6	GRK6	8.5706	15.3863	14.4227	12.2991	14.5424	16.0417	15.6126	0.719145	0.479993	0.485579	0.632761	0.677292	0.511462	0.740881	0.467628	0.149286	0.880933	0.362737	0.726878
ENSG00000198339.3	HIST1H4I	32.4982	71.2068	57.0499	67.2113	88.9663	64.2167	45.2294	1.20625	0.236509	0.919318	0.364274	1.25709	0.224182	1.6393	0.111988	0.2508	0.805096	-0.129631	0.934065
ENSG00000198518.5	HIST1H4E	44.7949	63.8389	62.0451	55.0572	80.8765	57.2848	38.9851	0.632344	0.530397	0.569059	0.572009	0.595594	0.559479	1.05669	0.298287	0.11792	0.902683	-0.329495	0.79315
ENSG00000198771.6	RCSD1	31.6365	26.8193	20.4715	19.9393	30.089	86.2803	96.3328	-0.141935	0.887823	-0.456265	0.650223	-0.384674	0.707846	0.239291	0.812106	2.04921	0.060497	2.32582	0.0448455
ENSG00000198931.6	APRT	57.3479	69.3247	77.9973	84.1322	77.1102	46.5268	31.4431	0.272696	0.787852	0.44797	0.658382	0.624789	0.543383	0.411056	0.685435	-0.535768	0.625269	-0.630224	0.597821
ENSG00000203813.4	HIST1H3H	65.9921	146.21	153.566	135.143	190.671	123.847	76.9491	1.24409	0.222866	1.36399	0.182532	1.1936	0.248206	1.7899	0.0842541	-0.012335	1	-0.540311	0.652154
ENSG00000204165.4	CXorf65	4.66664	5.80335	6.51631	5.71758	4.88768	4.22457	1.4645	-0.146353	0.906743	0.00132763	1	0.113021	0.930632	0.440321	0.706319	0.254784	0.837904	0.302135	0.807199
ENSG00000204264.4	PSMB8	102.36	117.755	114.248	117.827	127.754	97.8623	99.8252	0.22419	0.823453	0.215528	0.830136	0.360832	0.722573	0.490727	0.62624	-0.0268658	0.989336	0.205124	0.830572
ENSG00000204267.9	TAP2	10.5894	14.9623	18.3229	16.8082	25.7914	14.3093	12.9068	0.472207	0.639928	0.482624	0.632519	0.771038	0.452443	0.83018	0.413339	-0.17802	0.876852	0.0152818	0.964143
ENSG00000204520.7	MICA	5.82239	6.19703	7.80986	7.51594	11.6445	10.3613	15.4883	-0.0373504	0.973619	0.272818	0.792866	0.436643	0.677395	0.896449	0.388102	0.884602	0.415748	1.68894	0.147257
ENSG00000204592.5	HLA-E	157.948	127.344	123.496	80.1658	84.0684	191.263	407.359	-0.256977	0.797685	-0.398656	0.691039	-0.932501	0.363648	-0.872985	0.387662	1.14033	0.28322	2.4051	0.0381044
ENSG00000205269.4	TMEM170B	6.89267	7.68956	6.39964	7.52589	8.28515	10.9066	9.94638	0.237722	0.813414	-0.0625082	0.950751	0.444058	0.663258	0.452606	0.653817	0.775947	0.462121	0.808779	0.459182
ENSG00000205542.6	TMSB4X	244.083	278.596	298.75	219.995	316.656	757.064	1136.56	0.187495	0.851741	0.342619	0.732746	-0.00385251	0.998535	0.528558	0.599449	1.60235	0.136607	2.34668	0.042778
ENSG00000213523.4	SRA1	10.759	17.6252	17.8554	13.2249	16.0513	10.3212	8.73821	0.416976	0.68286	0.522211	0.608872	0.241582	0.814925	0.339069	0.740184	-0.324691	0.772972	-0.483707	0.69469
ENSG00000214022.6	REPIN1	13.4843	13.234	10.0944	9.72198	9.56946	13.5339	15.3988	-0.0229242	0.982202	-0.408472	0.685718	-0.297472	0.773067	-0.181156	0.857909	0.293617	0.774857	0.634085	0.55654
ENSG00000220205.4	VAMP2	3.1843	3.93066	4.87691	2.49118	2.72089	2.37003	3.98045	0.329986	0.756129	0.540148	0.609823	-0.282437	0.797141	-0.13925	0.898271	-0.593409	0.607216	0.401769	0.714442
ENSG00000225663.3	FAM195B	1.98576	3.20612	3.56374	3.77042	2.9411	1.86568	3.165	-0.0468173	0.987753	0.262614	0.854537	0.878819	0.518929	-0.213787	0.888489	-0.330179	0.853738	-1.0515	0.561907
ENSG00000233224.1	HIST1H2AM	440.43	983.418	848.336	938.78	1069.22	953.545	465.133	1.17515	0.248197	0.853331	0.398904	1.21567	0.239095	1.04173	0.305452	0.66702	0.525224	-0.27877	0.828633
ENSG00000233276.2	GPX1	150.307	157.079	130.686	125.435	163.925	292.571	351.598	-0.0212603	0.983194	-0.19212	0.848111	-0.201317	0.844761	0.111493	0.911624	1.01831	0.336604	1.49589	0.184496
ENSG00000233822.2	HIST1H2BN	18.6929	34.4497	32.0259	33.0765	44.252	48.4229	41.4241	0.854471	0.405587	0.819948	0.424532	0.911387	0.38213	1.40895	0.175185	0.635625	0.550572	0.378103	0.719173
ENSG00000240065.2	PSMB9	40.5865	51.9225	47.4341	44.6614	57.4641	81.8738	66.9363	0.328891	0.745094	0.270788	0.788944	0.302784	0.76712	0.610839	0.547105	0.941401	0.376461	0.931319	0.399601
ENSG00000243056.1	EIF4EBP3	14.2404	11.3698	10.6866	8.16096	4.93926	6.97484	9.34402	-0.196467	0.857191	-0.188063	0.863279	-0.448003	0.685685	-1.01381	0.351601	-0.554724	0.640101	0.248528	0.817631
ENSG00000243646.4	IL10RB	21.2684	19.7692	17.544	14.3039	16.4488	33.5742	32.0431	-0.129954	0.898531	-0.29227	0.7735	-0.496401	0.631925	-0.238076	0.815162	1.00362	0.348256	1.18582	0.291515
ENSG00000245848.2	CEBPA	16.9957	4.05538	6.76795	1.50961	5.79381	7.00784	6.92401	-1.67228	0.128061	-1.30326	0.230742	-2.91563	0.0126444	-1.46911	0.179543	0.460095	0.685233	0.61721	0.598084
ENSG00000253276.1	CCDC71L	2.7389	3.24516	2.94725	3.07811	4.48991	13.9002	8.59257	0.32814	0.747991	0.135252	0.895536	0.42133	0.683535	0.931952	0.363436	2.27247	0.0405827	1.7808	0.122268
ENSG00000254402.1	LRRC24	3.18433	2.38994	2.92227	3.33139	3.16457	2.18971	1.26626
ENSG00000255661.2	RP11-59H1.3	15.955	18.8361	12.3693	8.94512	20.1572	17.5732	18.2189	0.390639	0.710552	-0.297433	0.779042	-0.179996	0.870794	0.894734	0.395673	0.771493	0.481816	1.12232	0.331489
ENSG00000256316.1	HIST1H3F	25.0046	51.7744	52.1179	34.828	59.6419	54.1953	33.3505	1.00797	0.325525	1.32056	0.200353	0.755111	0.46608	1.65716	0.111623	0.387758	0.710787	-0.213157	0.877707
ENSG00000257028.1	AC015871.2	3.87372	1.59239	2.58992	1.91965	2.67642	3.8819	4.29023
